# Supplementary material for: Mining bone metastasis related key genes of prostate cancer from the STING pathway based on machine learning
Source: Front Med (Lausanne). 2024 May 21;11:1372495. doi: 10.3389/fmed.2024.1372495 (PMC11148254; doi:10.3389/fmed.2024.1372495)
Supplement: SUPPLEMENTARY DATA SHEET 1 — 22 potential TREX1 and RELA targeted overexpression drugs. [file Data_Sheet_1.xlsx]

## Sheet: Supplementary File 2
Drug/Function	P-value	Q-value	Z-score	Combined score	Gene
AA92593 Up	0.00735	0.00735	19853	97540	RELA
Lorcaserin Up	0.0071	0.0075	19858	98250	TREX1
GK01981 Up	0.0071	0.0075	19858	98250	TREX1
Nateglinide Up	0.00715	0.0075	19857	98110	TREX1
JW 480 Up	0.00715	0.0075	19857	98110	TREX1
AR-C155858 Up	0.00715	0.0075	19857	98110	TREX1
S107 Up	0.0072	0.0075	19856	97960	TREX1
KM03430 Up	0.0072	0.0075	19856	97960	TREX1
Terbinafine Up	0.00725	0.0075	19855	97820	TREX1
Repaglinide Up	0.00725	0.0075	19855	97820	TREX1
AM095 Up	0.00725	0.0075	19855	97820	TREX1
IU1 Up	0.00725	0.0075	19855	97820	TREX1
HC 067047 Up	0.00725	0.0075	19855	97820	TREX1
Mycophenolic Acid Up	0.00725	0.0075	19855	97820	TREX1
Nisoldipine Up	0.0073	0.0075	19854	97680	TREX1
Brequinar Up	0.0073	0.0075	19854	97680	TREX1
Ro 28-1675 Up	0.0073	0.0075	19854	97680	TREX1
6-Aminochrysene Up	0.0073	0.0075	19854	97680	TREX1
Fluconazole Up	0.0073	0.0075	19854	97680	TREX1
ML-323 Up	0.0073	0.0075	19854	97680	TREX1
HC 030031 Up	0.00735	0.0075	19853	97540	TREX1
STK832240 Up	0.00735	0.0075	19853	97540	TREX1
